# Supplementary material for: Reorganization of Spinal Cord Microarchitecture by Bioluminescent Optogenetic and Rehabilitative Interventions
Source: Cells. 2026 Mar 23;15(6):571. doi: 10.3390/cells15060571 (PMC13025633; doi:10.3390/cells15060571)
Supplement: Supplementary file 1 [file cells-15-00571-s001.zip]

Archive with 1 entries (1 files):
- cells-4199007-supplementary.pdf
